# Supplementary material for: The Effects of Combined Scutellaria and Saffron Supplementation on Mood Regulation in Participants with Mild-to-Moderate Depressive Symptoms: A Randomized, Double-Blind, Placebo-Controlled Study
Source: Nutrients. 2025 Feb 26;17(5):809. doi: 10.3390/nu17050809 (PMC11901551; doi:10.3390/nu17050809)
Supplement: Supplementary file 1 [file nutrients-17-00809-s001.zip]

Archive with 1 entries (1 files):
- nutrients-3462758-supplementary.pdf
